# Supplementary material for: Evaluation of HIV-1 DNA resistance evolution in highly treatment-experienced and multi-resistant individuals under suppressive antiretroviral therapy: a longitudinal study from the PRESTIGIO Registry
Source: J Antimicrob Chemother. 2025 Sep 24;80(11):3101–6. doi: 10.1093/jac/dkaf349 (PMC12596042; doi:10.1093/jac/dkaf349)
Supplement: dkaf349_Supplementary_Data [file dkaf349_supplementary_data.zip]

Archive with 2 entries (2 files):
- Table_S2_S3_08082025.docx
- TableS1_08082025.docx
